# Supplementary material for: A gene expression atlas of adult Schistosoma mansoni and their gonads
Source: Sci Data. 2017 Aug 22;4:170118. doi: 10.1038/sdata.2017.118 (PMC5566097; doi:10.1038/sdata.2017.118)
Supplement: Supplementary file 1 [file sdata2017118-isa1.zip]

Archive with 3 entries (3 files):
- i_Investigation.txt
- s_study_Grevelding.txt
- a_RNAseq_Grevelding.txt
