# Supplementary material for: A gene expression atlas of adult Schistosoma mansoni and their gonads
Source: Sci Data. 2017 Aug 22;4:170118. doi: 10.1038/sdata.2017.118 (PMC5566097; doi:10.1038/sdata.2017.118)
Supplement: Supplementary file 1 [file sdata2017118-isa1.zip › i_Investigation.txt]

# Investigation File generated for Scientific Data with Investigation File Authoring Tool version 0.1.0 on 28/07/2017 - This metadata file is CC0
ONTOLOGY SOURCE REFERENCE
Term Source Name	NCBITAXON	PATO	UBERON	OBI	XCO	EFO	MMO
Term Source File	http://data.bioontology.org/ontologies/NCBITAXON	http://data.bioontology.org/ontologies/PATO	http://data.bioontology.org/ontologies/UBERON	http://data.bioontology.org/ontologies/OBI	http://data.bioontology.org/ontologies/XCO	http://data.bioontology.org/ontologies/EFO	http://data.bioontology.org/ontologies/MMO
Term Source Version	2016AB	unknown	releases/2014-06-15	2014-08-18	4.17	2.85	2.27
Term Source Description	National Center for Biotechnology Information (NCBI) Organismal Classification	Phenotypic Quality Ontology	Uber Anatomy Ontology	Ontology for Biomedical Investigations	Experimental Conditions Ontology	Experimental Factor Ontology	Measurement Method Ontology
INVESTIGATION
Investigation Identifier
Investigation Title
Investigation Description
Investigation Submission Date
Investigation Public Release Date
INVESTIGATION PUBLICATIONS
Investigation PubMed ID
Investigation Publication DOI
Investigation Publication Author List
Investigation Publication Title
Investigation Publication Status
Investigation Publication Status Term Accession Number
Investigation Publication Status Term Source REF
INVESTIGATION CONTACTS
Investigation Person Last Name
Investigation Person Mid Initials
Investigation Person First Name
Investigation Person Address
Investigation Person Phone
Investigation Person Fax
Investigation Person Email
Investigation Person Affiliation
Investigation Person Roles
Investigation Person Roles Term Accession Number
Investigation Person Roles Term Source REF
STUDY
Study Identifier	10.1038/sdata.2017.118
Study Title	A gene expression atlas of adult Schistosoma mansoni and their gonads
Study Submission Date	05/05/2017
Study Public Release Date	22/08/2017
Study Description	http://www.nature.com/articles/sdata2017118#abstract
Study File Name	s_study_Grevelding.txt
Comment[Subject Keywords]	///;//
Comment[Manuscript Licence]	CC BY-4.0
Comment[Experimental Metadata Licence]	CC0
Comment[Supplementary Information File Name]	
Comment[Supplementary Information File Type]	x-zip-compressed
Comment[Supplementary Information File URL]	http://www.nature.com/articles/sdata2017118#supplementary-information
Comment[Data Repository]	ArrayExpress;European Nucleotide Archive;figshare
Comment[Data Record Accession]	E-ERAD-516;PRJEB14695;doi:10.6084/m9.figshare.4868093.v2
Comment[Data Record URI]	https://www.ebi.ac.uk/arrayexpress/experiments/E-ERAD-516/;http://www.ebi.ac.uk/ena/data/view/PRJEB14695;https://doi.org/10.6084/m9.figshare.4868093.v2
STUDY DESIGN DESCRIPTORS
Study Design Type	parallel group design	transcription profiling by high throughput sequencing design	organism part comparison design
Study Design Type Term Accession Number	OBI:0500006	OBI:0001239	OBI:0001422
Study Design Type Term Source REF	OBI	OBI	OBI
STUDY PUBLICATIONS
Study PubMed ID	""
Study Publication DOI	doi:10.1038/srep31150
Study Publication Author List	""
Study Publication Title	""
Study Publication Status	published
Study Publication Status Term Accession Number	
Study Publication Status Term Source REF	
STUDY FACTORS
Study Factor Name	experimental condition	sex	organism part
Study Factor Type	experimental condition	biological sex	animal body part
Study Factor Type Term Accession Number	XCO:0000000	PATO:0000047	http://www.ebi.ac.uk/efo/EFO_0000808
Study Factor Type Term Source REF	XCO	OBI	EFO
STUDY ASSAYS
Study Assay Measurement Type	gene expression
Study Assay Measurement Type Term Accession Number	GO:0010467
Study Assay Measurement Type Term Source REF	OBI
Study Assay Technology Type	RNA-seq assay
Study Assay Technology Type Term Accession Number	OBI:0001271
Study Assay Technology Type Term Source REF	OBI
Study Assay Technology Platform	""
Study Assay File Name	a_RNAseq_Grevelding.txt
STUDY PROTOCOLS
Study Protocol Name	Experimental design	Ovary and testes isolation	RNA extraction	RNA-seq analyses and data processing
Study Protocol Type	protocol	isolated tissue method	RNA extraction	RNA-seq assay
Study Protocol Type Term Accession Number	OBI:0000272	MMO:0000161	OBI:0666666	OBI:0001271
Study Protocol Type Term Source REF	OBI	MMO	OBI	OBI
Study Protocol Description				
Study Protocol URI	""	""	""	""
Study Protocol Version				
Study Protocol Parameters Name	""	""	""	instrument
Study Protocol Parameters Name Term Accession Number	""	""	""	""
Study Protocol Parameters Name Term Source REF	""	""	""	""
Study Protocol Components Name	""	""	""	""
Study Protocol Components Type	""	""	""	""
Study Protocol Components Type Term Accession Number	""	""	""	""
Study Protocol Components Type Term Source REF	""	""	""	""
STUDY CONTACTS
Study Person Last Name	Lu	Sessler	Holroyd	Hahnel	Quack	Berriman	Grevelding
Study Person First Name	Zhigang	Florian	Nancy	Steffen	Thomas	Matthew	Christoph G.
Study Person Mid Initials							
Study Person Email	""	""	""	""	""	""	Christoph.Grevelding@vetmed.uni-giessen.de
Study Person Phone							
Study Person Fax							
Study Person Address							
Study Person Affiliation	BFS, Institute of Parasitology, Justus Liebig University, 35392 Giessen, Germany	Wellcome Trust Sanger Institute, Wellcome Genome Campus, Hinxton, Cambridgeshire CB10 1SA, UK	Wellcome Trust Sanger Institute, Wellcome Genome Campus, Hinxton, Cambridgeshire CB10 1SA, UK	BFS, Institute of Parasitology, Justus Liebig University, 35392 Giessen, Germany	BFS, Institute of Parasitology, Justus Liebig University, 35392 Giessen, Germany	Wellcome Trust Sanger Institute, Wellcome Genome Campus, Hinxton, Cambridgeshire CB10 1SA, UK	BFS, Institute of Parasitology, Justus Liebig University, 35392 Giessen, Germany
Study Person Roles							
Study Person Roles Term Accession Number							
Study Person Roles Term Source REF							
Comment[Study Person ORCID]						0000-0002-9581-0377	
Comment[Funder]							
Comment[FundRef ID]							
Comment[Funder Term Source REF]							
Comment[Grant Identifier]							
