# Supplementary material for: A gene expression atlas of adult Schistosoma mansoni and their gonads
Source: Sci Data. 2017 Aug 22;4:170118. doi: 10.1038/sdata.2017.118 (PMC5566097; doi:10.1038/sdata.2017.118)
Supplement: Supplementary file 1 [file sdata2017118-isa1.zip › s_study_Grevelding.txt]

Source Name	Characteristics[organism]	Term Source REF	Term Accession Number	Characteristics[sex]	Term Source REF	Term Accession Number	Characteristics[organism part]	Term Source REF	Term Accession Number	Protocol REF	Comment[animal coding]	Comment[sample coding]	Protocol REF	Protocol REF	Sample Name	Factor Value[experimental condition]	Factor Value[sex]	Factor Value[organism part]
Bayer AG Liberian isolate	Schistosoma mansoni	NCBITAXON	NCBITaxon:6183	female	PATO	PATO:0000383	ovary	UBERON	UBERON:0000992	Experimental design	sF	sO	Ovary and testes isolation	RNA extraction	ERS420088	unpaired	female	ovaries
Bayer AG Liberian isolate	Schistosoma mansoni	NCBITAXON	NCBITaxon:6183	female	PATO	PATO:0000383	ovary	UBERON	UBERON:0000992	Experimental design	sF	sO	Ovary and testes isolation	RNA extraction	ERS420089	unpaired	female	ovaries
Bayer AG Liberian isolate	Schistosoma mansoni	NCBITAXON	NCBITaxon:6183	female	PATO	PATO:0000383	ovary	UBERON	UBERON:0000992	Experimental design	bF	bO	Ovary and testes isolation	RNA extraction	ERS420090	paired	female	ovaries
Bayer AG Liberian isolate	Schistosoma mansoni	NCBITAXON	NCBITaxon:6183	female	PATO	PATO:0000383	ovary	UBERON	UBERON:0000992	Experimental design	bF	bO	Ovary and testes isolation	RNA extraction	ERS420091	paired	female	ovaries
Bayer AG Liberian isolate	Schistosoma mansoni	NCBITAXON	NCBITaxon:6183	female	PATO	PATO:0000383	ovary	UBERON	UBERON:0000992	Experimental design	bF	bO	Ovary and testes isolation	RNA extraction	ERS420092	paired	female	ovaries
Bayer AG Liberian isolate	Schistosoma mansoni	NCBITAXON	NCBITaxon:6183	female	PATO	PATO:0000383	female organism	UBERON	UBERON:0003100	Experimental design	bF			RNA extraction	ERS420093	paired	female	whole female
Bayer AG Liberian isolate	Schistosoma mansoni	NCBITAXON	NCBITaxon:6183	male	PATO	PATO:0000384	testis	UBERON	UBERON:0000473	Experimental design	sM	sT	Ovary and testes isolation	RNA extraction	ERS420094	unpaired	male	testes
Bayer AG Liberian isolate	Schistosoma mansoni	NCBITAXON	NCBITaxon:6183	male	PATO	PATO:0000384	testis	UBERON	UBERON:0000473	Experimental design	sM	sT	Ovary and testes isolation	RNA extraction	ERS420095	unpaired	male	testes
Bayer AG Liberian isolate	Schistosoma mansoni	NCBITAXON	NCBITaxon:6183	male	PATO	PATO:0000384	testis	UBERON	UBERON:0000473	Experimental design	bM	bT	Ovary and testes isolation	RNA extraction	ERS420096	paired	male	testes
Bayer AG Liberian isolate	Schistosoma mansoni	NCBITAXON	NCBITaxon:6183	male	PATO	PATO:0000384	testis	UBERON	UBERON:0000473	Experimental design	bM	bT	Ovary and testes isolation	RNA extraction	ERS420097	paired	male	testes
Bayer AG Liberian isolate	Schistosoma mansoni	NCBITAXON	NCBITaxon:6183	male	PATO	PATO:0000384	testis	UBERON	UBERON:0000473	Experimental design	bM	bT	Ovary and testes isolation	RNA extraction	ERS420098	paired	male	testes
Bayer AG Liberian isolate	Schistosoma mansoni	NCBITAXON	NCBITaxon:6183	male	PATO	PATO:0000384	male organism	UBERON	UBERON:0003101	Experimental design	bM			RNA extraction	ERS420099	paired	male	whole male
Bayer AG Liberian isolate	Schistosoma mansoni	NCBITAXON	NCBITaxon:6183	female	PATO	PATO:0000383	female organism	UBERON	UBERON:0003100	Experimental design	bF			RNA extraction	ERS420100	paired	female	whole female
Bayer AG Liberian isolate	Schistosoma mansoni	NCBITAXON	NCBITaxon:6183	female	PATO	PATO:0000384	female organism	UBERON	UBERON:0003100	Experimental design	bF			RNA extraction	ERS420101	paired	female	whole female
Bayer AG Liberian isolate	Schistosoma mansoni	NCBITAXON	NCBITaxon:6183	male	PATO	PATO:0000384	testis	UBERON	UBERON:0000473	Experimental design	sM	sT	Ovary and testes isolation	RNA extraction	ERS420102	unpaired	male	testes
Bayer AG Liberian isolate	Schistosoma mansoni	NCBITAXON	NCBITaxon:6183	male	PATO	PATO:0000384	male organism	UBERON	UBERON:0003101	Experimental design	sM			RNA extraction	ERS420103	unpaired	male	whole male
Bayer AG Liberian isolate	Schistosoma mansoni	NCBITAXON	NCBITaxon:6183	male	PATO	PATO:0000384	male organism	UBERON	UBERON:0003101	Experimental design	sM			RNA extraction	ERS420104	unpaired	male	whole male
Bayer AG Liberian isolate	Schistosoma mansoni	NCBITAXON	NCBITaxon:6183	male	PATO	PATO:0000384	male organism	UBERON	UBERON:0003101	Experimental design	sM			RNA extraction	ERS420105	unpaired	male	whole male
Bayer AG Liberian isolate	Schistosoma mansoni	NCBITAXON	NCBITaxon:6183	male	PATO	PATO:0000384	male organism	UBERON	UBERON:0003101	Experimental design	bM			RNA extraction	ERS420106	paired	male	whole male
Bayer AG Liberian isolate	Schistosoma mansoni	NCBITAXON	NCBITaxon:6183	male	PATO	PATO:0000384	male organism	UBERON	UBERON:0003101	Experimental design	bM			RNA extraction	ERS420107	paired	male	whole male
Bayer AG Liberian isolate	Schistosoma mansoni	NCBITAXON	NCBITaxon:6183	female	PATO	PATO:0000383	female organism	UBERON	UBERON:0003100	Experimental design	sF			RNA extraction	ERS420108	unpaired	female	whole female
Bayer AG Liberian isolate	Schistosoma mansoni	NCBITAXON	NCBITaxon:6183	female	PATO	PATO:0000384	female organism	UBERON	UBERON:0003100	Experimental design	sF			RNA extraction	ERS420109	unpaired	female	whole female
Bayer AG Liberian isolate	Schistosoma mansoni	NCBITAXON	NCBITaxon:6183	female	PATO	PATO:0000383	female organism	UBERON	UBERON:0003100	Experimental design	sF			RNA extraction	ERS420110	unpaired	female	whole female
