# Supplementary material for: A gene expression atlas of adult Schistosoma mansoni and their gonads
Source: Sci Data. 2017 Aug 22;4:170118. doi: 10.1038/sdata.2017.118 (PMC5566097; doi:10.1038/sdata.2017.118)
Supplement: Supplementary file 1 [file sdata2017118-isa1.zip › a_RNAseq_Grevelding.txt]

Sample Name	Protocol REF	Parameter Value[instrument]	Assay Name	Raw Data File	Comment[Data Repository]	Comment[Data Record Accession]	Comment[Data Record URI]	Protocol REF	Derived Data File	Comment[Data Repository]	Comment[Data Record Accession]	Comment[Data Record URI]	Factor Value[experimental condition]	Factor Value[sex]	Factor Value[organism part]
ERS420088	RNA-seq analyses and data processing	Illumina HiSeq 2000	9645643_ERX471428	ERX471428	ArrayExpress	E-ERAD-516	https://www.ebi.ac.uk/arrayexpress/experiments/E-ERAD-516/	RNA-seq analyses and data processing	ERR506071	European Nucleotide Archive	PRJEB14695	http://www.ebi.ac.uk/ena/data/view/PRJEB14695	unpaired	female	ovaries
ERS420088	RNA-seq analyses and data processing	Illumina HiSeq 2000	9645643_ERX471452	ERX471452	ArrayExpress	E-ERAD-516	https://www.ebi.ac.uk/arrayexpress/experiments/E-ERAD-516/	RNA-seq analyses and data processing	ERR506095	European Nucleotide Archive	PRJEB14695	http://www.ebi.ac.uk/ena/data/view/PRJEB14695	unpaired	female	ovaries
ERS420088	RNA-seq analyses and data processing	Illumina HiSeq 2000	9645643_ERX622537	ERX622537	ArrayExpress	E-ERAD-516	https://www.ebi.ac.uk/arrayexpress/experiments/E-ERAD-516/	RNA-seq analyses and data processing	ERR667049	European Nucleotide Archive	PRJEB14695	http://www.ebi.ac.uk/ena/data/view/PRJEB14695	unpaired	female	ovaries
ERS420088	RNA-seq analyses and data processing	Illumina HiSeq 2000	9645643_ERX622561	ERX622561	ArrayExpress	E-ERAD-516	https://www.ebi.ac.uk/arrayexpress/experiments/E-ERAD-516/	RNA-seq analyses and data processing	ERR667073	European Nucleotide Archive	PRJEB14695	http://www.ebi.ac.uk/ena/data/view/PRJEB14695	unpaired	female	ovaries
ERS420088	RNA-seq analyses and data processing	Illumina HiSeq 2000	9645643_ERX622585	ERX622585	ArrayExpress	E-ERAD-516	https://www.ebi.ac.uk/arrayexpress/experiments/E-ERAD-516/	RNA-seq analyses and data processing	ERR667097	European Nucleotide Archive	PRJEB14695	http://www.ebi.ac.uk/ena/data/view/PRJEB14695	unpaired	female	ovaries
ERS420088	RNA-seq analyses and data processing	Illumina HiSeq 2000	9645643_ERX622609	ERX622609	ArrayExpress	E-ERAD-516	https://www.ebi.ac.uk/arrayexpress/experiments/E-ERAD-516/	RNA-seq analyses and data processing	ERR667121	European Nucleotide Archive	PRJEB14695	http://www.ebi.ac.uk/ena/data/view/PRJEB14695	unpaired	female	ovaries
ERS420089	RNA-seq analyses and data processing	Illumina HiSeq 2000	9645644_ERX471429	ERX471429	ArrayExpress	E-ERAD-516	https://www.ebi.ac.uk/arrayexpress/experiments/E-ERAD-516/	RNA-seq analyses and data processing	ERR506072	European Nucleotide Archive	PRJEB14695	http://www.ebi.ac.uk/ena/data/view/PRJEB14695	unpaired	female	ovaries
ERS420089	RNA-seq analyses and data processing	Illumina HiSeq 2000	9645644_ERX471453	ERX471453	ArrayExpress	E-ERAD-516	https://www.ebi.ac.uk/arrayexpress/experiments/E-ERAD-516/	RNA-seq analyses and data processing	ERR506096	European Nucleotide Archive	PRJEB14695	http://www.ebi.ac.uk/ena/data/view/PRJEB14695	unpaired	female	ovaries
ERS420089	RNA-seq analyses and data processing	Illumina HiSeq 2000	9645644_ERX622538	ERX622538	ArrayExpress	E-ERAD-516	https://www.ebi.ac.uk/arrayexpress/experiments/E-ERAD-516/	RNA-seq analyses and data processing	ERR667050	European Nucleotide Archive	PRJEB14695	http://www.ebi.ac.uk/ena/data/view/PRJEB14695	unpaired	female	ovaries
ERS420089	RNA-seq analyses and data processing	Illumina HiSeq 2000	9645644_ERX622562	ERX622562	ArrayExpress	E-ERAD-516	https://www.ebi.ac.uk/arrayexpress/experiments/E-ERAD-516/	RNA-seq analyses and data processing	ERR667074	European Nucleotide Archive	PRJEB14695	http://www.ebi.ac.uk/ena/data/view/PRJEB14695	unpaired	female	ovaries
ERS420089	RNA-seq analyses and data processing	Illumina HiSeq 2000	9645644_ERX622586	ERX622586	ArrayExpress	E-ERAD-516	https://www.ebi.ac.uk/arrayexpress/experiments/E-ERAD-516/	RNA-seq analyses and data processing	ERR667098	European Nucleotide Archive	PRJEB14695	http://www.ebi.ac.uk/ena/data/view/PRJEB14695	unpaired	female	ovaries
ERS420089	RNA-seq analyses and data processing	Illumina HiSeq 2000	9645644_ERX622610	ERX622610	ArrayExpress	E-ERAD-516	https://www.ebi.ac.uk/arrayexpress/experiments/E-ERAD-516/	RNA-seq analyses and data processing	ERR667122	European Nucleotide Archive	PRJEB14695	http://www.ebi.ac.uk/ena/data/view/PRJEB14695	unpaired	female	ovaries
ERS420090	RNA-seq analyses and data processing	Illumina HiSeq 2000	9645645_ERX471430	ERX471430	ArrayExpress	E-ERAD-516	https://www.ebi.ac.uk/arrayexpress/experiments/E-ERAD-516/	RNA-seq analyses and data processing	ERR506073	European Nucleotide Archive	PRJEB14695	http://www.ebi.ac.uk/ena/data/view/PRJEB14695	paired	female	ovaries
ERS420090	RNA-seq analyses and data processing	Illumina HiSeq 2000	9645645_ERX471454	ERX471454	ArrayExpress	E-ERAD-516	https://www.ebi.ac.uk/arrayexpress/experiments/E-ERAD-516/	RNA-seq analyses and data processing	ERR506097	European Nucleotide Archive	PRJEB14695	http://www.ebi.ac.uk/ena/data/view/PRJEB14695	paired	female	ovaries
ERS420090	RNA-seq analyses and data processing	Illumina HiSeq 2000	9645645_ERX622539	ERX622539	ArrayExpress	E-ERAD-516	https://www.ebi.ac.uk/arrayexpress/experiments/E-ERAD-516/	RNA-seq analyses and data processing	ERR667051	European Nucleotide Archive	PRJEB14695	http://www.ebi.ac.uk/ena/data/view/PRJEB14695	paired	female	ovaries
ERS420090	RNA-seq analyses and data processing	Illumina HiSeq 2000	9645645_ERX622563	ERX622563	ArrayExpress	E-ERAD-516	https://www.ebi.ac.uk/arrayexpress/experiments/E-ERAD-516/	RNA-seq analyses and data processing	ERR667075	European Nucleotide Archive	PRJEB14695	http://www.ebi.ac.uk/ena/data/view/PRJEB14695	paired	female	ovaries
ERS420090	RNA-seq analyses and data processing	Illumina HiSeq 2000	9645645_ERX622587	ERX622587	ArrayExpress	E-ERAD-516	https://www.ebi.ac.uk/arrayexpress/experiments/E-ERAD-516/	RNA-seq analyses and data processing	ERR667099	European Nucleotide Archive	PRJEB14695	http://www.ebi.ac.uk/ena/data/view/PRJEB14695	paired	female	ovaries
ERS420090	RNA-seq analyses and data processing	Illumina HiSeq 2000	9645645_ERX622611	ERX622611	ArrayExpress	E-ERAD-516	https://www.ebi.ac.uk/arrayexpress/experiments/E-ERAD-516/	RNA-seq analyses and data processing	ERR667123	European Nucleotide Archive	PRJEB14695	http://www.ebi.ac.uk/ena/data/view/PRJEB14695	paired	female	ovaries
ERS420091	RNA-seq analyses and data processing	Illumina HiSeq 2000	9645646_ERX471431	ERX471431	ArrayExpress	E-ERAD-516	https://www.ebi.ac.uk/arrayexpress/experiments/E-ERAD-516/	RNA-seq analyses and data processing	ERR506074	European Nucleotide Archive	PRJEB14695	http://www.ebi.ac.uk/ena/data/view/PRJEB14695	paired	female	ovaries
ERS420091	RNA-seq analyses and data processing	Illumina HiSeq 2000	9645646_ERX471455	ERX471455	ArrayExpress	E-ERAD-516	https://www.ebi.ac.uk/arrayexpress/experiments/E-ERAD-516/	RNA-seq analyses and data processing	ERR506098	European Nucleotide Archive	PRJEB14695	http://www.ebi.ac.uk/ena/data/view/PRJEB14695	paired	female	ovaries
ERS420091	RNA-seq analyses and data processing	Illumina HiSeq 2000	9645646_ERX622540	ERX622540	ArrayExpress	E-ERAD-516	https://www.ebi.ac.uk/arrayexpress/experiments/E-ERAD-516/	RNA-seq analyses and data processing	ERR667052	European Nucleotide Archive	PRJEB14695	http://www.ebi.ac.uk/ena/data/view/PRJEB14695	paired	female	ovaries
ERS420091	RNA-seq analyses and data processing	Illumina HiSeq 2000	9645646_ERX622564	ERX622564	ArrayExpress	E-ERAD-516	https://www.ebi.ac.uk/arrayexpress/experiments/E-ERAD-516/	RNA-seq analyses and data processing	ERR667076	European Nucleotide Archive	PRJEB14695	http://www.ebi.ac.uk/ena/data/view/PRJEB14695	paired	female	ovaries
ERS420091	RNA-seq analyses and data processing	Illumina HiSeq 2000	9645646_ERX622588	ERX622588	ArrayExpress	E-ERAD-516	https://www.ebi.ac.uk/arrayexpress/experiments/E-ERAD-516/	RNA-seq analyses and data processing	ERR667100	European Nucleotide Archive	PRJEB14695	http://www.ebi.ac.uk/ena/data/view/PRJEB14695	paired	female	ovaries
ERS420091	RNA-seq analyses and data processing	Illumina HiSeq 2000	9645646_ERX622612	ERX622612	ArrayExpress	E-ERAD-516	https://www.ebi.ac.uk/arrayexpress/experiments/E-ERAD-516/	RNA-seq analyses and data processing	ERR667124	European Nucleotide Archive	PRJEB14695	http://www.ebi.ac.uk/ena/data/view/PRJEB14695	paired	female	ovaries
ERS420092	RNA-seq analyses and data processing	Illumina HiSeq 2000	9645647_ERX471432	ERX471432	ArrayExpress	E-ERAD-516	https://www.ebi.ac.uk/arrayexpress/experiments/E-ERAD-516/	RNA-seq analyses and data processing	ERR506075	European Nucleotide Archive	PRJEB14695	http://www.ebi.ac.uk/ena/data/view/PRJEB14695	paired	female	ovaries
ERS420092	RNA-seq analyses and data processing	Illumina HiSeq 2000	9645647_ERX471456	ERX471456	ArrayExpress	E-ERAD-516	https://www.ebi.ac.uk/arrayexpress/experiments/E-ERAD-516/	RNA-seq analyses and data processing	ERR506099	European Nucleotide Archive	PRJEB14695	http://www.ebi.ac.uk/ena/data/view/PRJEB14695	paired	female	ovaries
ERS420092	RNA-seq analyses and data processing	Illumina HiSeq 2000	9645647_ERX622541	ERX622541	ArrayExpress	E-ERAD-516	https://www.ebi.ac.uk/arrayexpress/experiments/E-ERAD-516/	RNA-seq analyses and data processing	ERR667053	European Nucleotide Archive	PRJEB14695	http://www.ebi.ac.uk/ena/data/view/PRJEB14695	paired	female	ovaries
ERS420092	RNA-seq analyses and data processing	Illumina HiSeq 2000	9645647_ERX622565	ERX622565	ArrayExpress	E-ERAD-516	https://www.ebi.ac.uk/arrayexpress/experiments/E-ERAD-516/	RNA-seq analyses and data processing	ERR667077	European Nucleotide Archive	PRJEB14695	http://www.ebi.ac.uk/ena/data/view/PRJEB14695	paired	female	ovaries
ERS420092	RNA-seq analyses and data processing	Illumina HiSeq 2000	9645647_ERX622589	ERX622589	ArrayExpress	E-ERAD-516	https://www.ebi.ac.uk/arrayexpress/experiments/E-ERAD-516/	RNA-seq analyses and data processing	ERR667101	European Nucleotide Archive	PRJEB14695	http://www.ebi.ac.uk/ena/data/view/PRJEB14695	paired	female	ovaries
ERS420092	RNA-seq analyses and data processing	Illumina HiSeq 2000	9645647_ERX622613	ERX622613	ArrayExpress	E-ERAD-516	https://www.ebi.ac.uk/arrayexpress/experiments/E-ERAD-516/	RNA-seq analyses and data processing	ERR667125	European Nucleotide Archive	PRJEB14695	http://www.ebi.ac.uk/ena/data/view/PRJEB14695	paired	female	ovaries
ERS420093	RNA-seq analyses and data processing	Illumina HiSeq 2000	9645648_ERX471433	ERX471433	ArrayExpress	E-ERAD-516	https://www.ebi.ac.uk/arrayexpress/experiments/E-ERAD-516/	RNA-seq analyses and data processing	ERR506076	European Nucleotide Archive	PRJEB14695	http://www.ebi.ac.uk/ena/data/view/PRJEB14695	paired	female	whole female
ERS420093	RNA-seq analyses and data processing	Illumina HiSeq 2000	9645648_ERX471457	ERX471457	ArrayExpress	E-ERAD-516	https://www.ebi.ac.uk/arrayexpress/experiments/E-ERAD-516/	RNA-seq analyses and data processing	ERR506100	European Nucleotide Archive	PRJEB14695	http://www.ebi.ac.uk/ena/data/view/PRJEB14695	paired	female	whole female
ERS420093	RNA-seq analyses and data processing	Illumina HiSeq 2000	9645648_ERX622542	ERX622542	ArrayExpress	E-ERAD-516	https://www.ebi.ac.uk/arrayexpress/experiments/E-ERAD-516/	RNA-seq analyses and data processing	ERR667054	European Nucleotide Archive	PRJEB14695	http://www.ebi.ac.uk/ena/data/view/PRJEB14695	paired	female	whole female
ERS420093	RNA-seq analyses and data processing	Illumina HiSeq 2000	9645648_ERX622566	ERX622566	ArrayExpress	E-ERAD-516	https://www.ebi.ac.uk/arrayexpress/experiments/E-ERAD-516/	RNA-seq analyses and data processing	ERR667078	European Nucleotide Archive	PRJEB14695	http://www.ebi.ac.uk/ena/data/view/PRJEB14695	paired	female	whole female
ERS420093	RNA-seq analyses and data processing	Illumina HiSeq 2000	9645648_ERX622590	ERX622590	ArrayExpress	E-ERAD-516	https://www.ebi.ac.uk/arrayexpress/experiments/E-ERAD-516/	RNA-seq analyses and data processing	ERR667102	European Nucleotide Archive	PRJEB14695	http://www.ebi.ac.uk/ena/data/view/PRJEB14695	paired	female	whole female
ERS420093	RNA-seq analyses and data processing	Illumina HiSeq 2000	9645648_ERX622614	ERX622614	ArrayExpress	E-ERAD-516	https://www.ebi.ac.uk/arrayexpress/experiments/E-ERAD-516/	RNA-seq analyses and data processing	ERR667126	European Nucleotide Archive	PRJEB14695	http://www.ebi.ac.uk/ena/data/view/PRJEB14695	paired	female	whole female
ERS420094	RNA-seq analyses and data processing	Illumina HiSeq 2000	9645649_ERX471434	ERX471434	ArrayExpress	E-ERAD-516	https://www.ebi.ac.uk/arrayexpress/experiments/E-ERAD-516/	RNA-seq analyses and data processing	ERR506077	European Nucleotide Archive	PRJEB14695	http://www.ebi.ac.uk/ena/data/view/PRJEB14695	unpaired	male	testes
ERS420094	RNA-seq analyses and data processing	Illumina HiSeq 2000	9645649_ERX471458	ERX471458	ArrayExpress	E-ERAD-516	https://www.ebi.ac.uk/arrayexpress/experiments/E-ERAD-516/	RNA-seq analyses and data processing	ERR506101	European Nucleotide Archive	PRJEB14695	http://www.ebi.ac.uk/ena/data/view/PRJEB14695	unpaired	male	testes
ERS420094	RNA-seq analyses and data processing	Illumina HiSeq 2000	9645649_ERX622543	ERX622543	ArrayExpress	E-ERAD-516	https://www.ebi.ac.uk/arrayexpress/experiments/E-ERAD-516/	RNA-seq analyses and data processing	ERR667055	European Nucleotide Archive	PRJEB14695	http://www.ebi.ac.uk/ena/data/view/PRJEB14695	unpaired	male	testes
ERS420094	RNA-seq analyses and data processing	Illumina HiSeq 2000	9645649_ERX622567	ERX622567	ArrayExpress	E-ERAD-516	https://www.ebi.ac.uk/arrayexpress/experiments/E-ERAD-516/	RNA-seq analyses and data processing	ERR667079	European Nucleotide Archive	PRJEB14695	http://www.ebi.ac.uk/ena/data/view/PRJEB14695	unpaired	male	testes
ERS420094	RNA-seq analyses and data processing	Illumina HiSeq 2000	9645649_ERX622591	ERX622591	ArrayExpress	E-ERAD-516	https://www.ebi.ac.uk/arrayexpress/experiments/E-ERAD-516/	RNA-seq analyses and data processing	ERR667103	European Nucleotide Archive	PRJEB14695	http://www.ebi.ac.uk/ena/data/view/PRJEB14695	unpaired	male	testes
ERS420094	RNA-seq analyses and data processing	Illumina HiSeq 2000	9645649_ERX622615	ERX622615	ArrayExpress	E-ERAD-516	https://www.ebi.ac.uk/arrayexpress/experiments/E-ERAD-516/	RNA-seq analyses and data processing	ERR667127	European Nucleotide Archive	PRJEB14695	http://www.ebi.ac.uk/ena/data/view/PRJEB14695	unpaired	male	testes
ERS420095	RNA-seq analyses and data processing	Illumina HiSeq 2000	9645650_ERX471435	ERX471435	ArrayExpress	E-ERAD-516	https://www.ebi.ac.uk/arrayexpress/experiments/E-ERAD-516/	RNA-seq analyses and data processing	ERR506078	European Nucleotide Archive	PRJEB14695	http://www.ebi.ac.uk/ena/data/view/PRJEB14695	unpaired	male	testes
ERS420095	RNA-seq analyses and data processing	Illumina HiSeq 2000	9645650_ERX471459	ERX471459	ArrayExpress	E-ERAD-516	https://www.ebi.ac.uk/arrayexpress/experiments/E-ERAD-516/	RNA-seq analyses and data processing	ERR506102	European Nucleotide Archive	PRJEB14695	http://www.ebi.ac.uk/ena/data/view/PRJEB14695	unpaired	male	testes
ERS420095	RNA-seq analyses and data processing	Illumina HiSeq 2000	9645650_ERX622544	ERX622544	ArrayExpress	E-ERAD-516	https://www.ebi.ac.uk/arrayexpress/experiments/E-ERAD-516/	RNA-seq analyses and data processing	ERR667056	European Nucleotide Archive	PRJEB14695	http://www.ebi.ac.uk/ena/data/view/PRJEB14695	unpaired	male	testes
ERS420095	RNA-seq analyses and data processing	Illumina HiSeq 2000	9645650_ERX622568	ERX622568	ArrayExpress	E-ERAD-516	https://www.ebi.ac.uk/arrayexpress/experiments/E-ERAD-516/	RNA-seq analyses and data processing	ERR667080	European Nucleotide Archive	PRJEB14695	http://www.ebi.ac.uk/ena/data/view/PRJEB14695	unpaired	male	testes
ERS420095	RNA-seq analyses and data processing	Illumina HiSeq 2000	9645650_ERX622592	ERX622592	ArrayExpress	E-ERAD-516	https://www.ebi.ac.uk/arrayexpress/experiments/E-ERAD-516/	RNA-seq analyses and data processing	ERR667104	European Nucleotide Archive	PRJEB14695	http://www.ebi.ac.uk/ena/data/view/PRJEB14695	unpaired	male	testes
ERS420095	RNA-seq analyses and data processing	Illumina HiSeq 2000	9645650_ERX622616	ERX622616	ArrayExpress	E-ERAD-516	https://www.ebi.ac.uk/arrayexpress/experiments/E-ERAD-516/	RNA-seq analyses and data processing	ERR667128	European Nucleotide Archive	PRJEB14695	http://www.ebi.ac.uk/ena/data/view/PRJEB14695	unpaired	male	testes
ERS420096	RNA-seq analyses and data processing	Illumina HiSeq 2000	9645651_ERX471436	ERX471436	ArrayExpress	E-ERAD-516	https://www.ebi.ac.uk/arrayexpress/experiments/E-ERAD-516/	RNA-seq analyses and data processing	ERR506079	European Nucleotide Archive	PRJEB14695	http://www.ebi.ac.uk/ena/data/view/PRJEB14695	paired	male	testes
ERS420096	RNA-seq analyses and data processing	Illumina HiSeq 2000	9645651_ERX471460	ERX471460	ArrayExpress	E-ERAD-516	https://www.ebi.ac.uk/arrayexpress/experiments/E-ERAD-516/	RNA-seq analyses and data processing	ERR506103	European Nucleotide Archive	PRJEB14695	http://www.ebi.ac.uk/ena/data/view/PRJEB14695	paired	male	testes
ERS420096	RNA-seq analyses and data processing	Illumina HiSeq 2000	9645651_ERX622545	ERX622545	ArrayExpress	E-ERAD-516	https://www.ebi.ac.uk/arrayexpress/experiments/E-ERAD-516/	RNA-seq analyses and data processing	ERR667057	European Nucleotide Archive	PRJEB14695	http://www.ebi.ac.uk/ena/data/view/PRJEB14695	paired	male	testes
ERS420096	RNA-seq analyses and data processing	Illumina HiSeq 2000	9645651_ERX622569	ERX622569	ArrayExpress	E-ERAD-516	https://www.ebi.ac.uk/arrayexpress/experiments/E-ERAD-516/	RNA-seq analyses and data processing	ERR667081	European Nucleotide Archive	PRJEB14695	http://www.ebi.ac.uk/ena/data/view/PRJEB14695	paired	male	testes
ERS420096	RNA-seq analyses and data processing	Illumina HiSeq 2000	9645651_ERX622593	ERX622593	ArrayExpress	E-ERAD-516	https://www.ebi.ac.uk/arrayexpress/experiments/E-ERAD-516/	RNA-seq analyses and data processing	ERR667105	European Nucleotide Archive	PRJEB14695	http://www.ebi.ac.uk/ena/data/view/PRJEB14695	paired	male	testes
ERS420096	RNA-seq analyses and data processing	Illumina HiSeq 2000	9645651_ERX622617	ERX622617	ArrayExpress	E-ERAD-516	https://www.ebi.ac.uk/arrayexpress/experiments/E-ERAD-516/	RNA-seq analyses and data processing	ERR667129	European Nucleotide Archive	PRJEB14695	http://www.ebi.ac.uk/ena/data/view/PRJEB14695	paired	male	testes
ERS420097	RNA-seq analyses and data processing	Illumina HiSeq 2000	9645652_ERX471437	ERX471437	ArrayExpress	E-ERAD-516	https://www.ebi.ac.uk/arrayexpress/experiments/E-ERAD-516/	RNA-seq analyses and data processing	ERR506080	European Nucleotide Archive	PRJEB14695	http://www.ebi.ac.uk/ena/data/view/PRJEB14695	paired	male	testes
ERS420097	RNA-seq analyses and data processing	Illumina HiSeq 2000	9645652_ERX471461	ERX471461	ArrayExpress	E-ERAD-516	https://www.ebi.ac.uk/arrayexpress/experiments/E-ERAD-516/	RNA-seq analyses and data processing	ERR506104	European Nucleotide Archive	PRJEB14695	http://www.ebi.ac.uk/ena/data/view/PRJEB14695	paired	male	testes
ERS420097	RNA-seq analyses and data processing	Illumina HiSeq 2000	9645652_ERX622546	ERX622546	ArrayExpress	E-ERAD-516	https://www.ebi.ac.uk/arrayexpress/experiments/E-ERAD-516/	RNA-seq analyses and data processing	ERR667058	European Nucleotide Archive	PRJEB14695	http://www.ebi.ac.uk/ena/data/view/PRJEB14695	paired	male	testes
ERS420097	RNA-seq analyses and data processing	Illumina HiSeq 2000	9645652_ERX622570	ERX622570	ArrayExpress	E-ERAD-516	https://www.ebi.ac.uk/arrayexpress/experiments/E-ERAD-516/	RNA-seq analyses and data processing	ERR667082	European Nucleotide Archive	PRJEB14695	http://www.ebi.ac.uk/ena/data/view/PRJEB14695	paired	male	testes
ERS420097	RNA-seq analyses and data processing	Illumina HiSeq 2000	9645652_ERX622594	ERX622594	ArrayExpress	E-ERAD-516	https://www.ebi.ac.uk/arrayexpress/experiments/E-ERAD-516/	RNA-seq analyses and data processing	ERR667106	European Nucleotide Archive	PRJEB14695	http://www.ebi.ac.uk/ena/data/view/PRJEB14695	paired	male	testes
ERS420097	RNA-seq analyses and data processing	Illumina HiSeq 2000	9645652_ERX622618	ERX622618	ArrayExpress	E-ERAD-516	https://www.ebi.ac.uk/arrayexpress/experiments/E-ERAD-516/	RNA-seq analyses and data processing	ERR667130	European Nucleotide Archive	PRJEB14695	http://www.ebi.ac.uk/ena/data/view/PRJEB14695	paired	male	testes
ERS420098	RNA-seq analyses and data processing	Illumina HiSeq 2000	9645653_ERX471438	ERX471438	ArrayExpress	E-ERAD-516	https://www.ebi.ac.uk/arrayexpress/experiments/E-ERAD-516/	RNA-seq analyses and data processing	ERR506081	European Nucleotide Archive	PRJEB14695	http://www.ebi.ac.uk/ena/data/view/PRJEB14695	paired	male	testes
ERS420098	RNA-seq analyses and data processing	Illumina HiSeq 2000	9645653_ERX471462	ERX471462	ArrayExpress	E-ERAD-516	https://www.ebi.ac.uk/arrayexpress/experiments/E-ERAD-516/	RNA-seq analyses and data processing	ERR506105	European Nucleotide Archive	PRJEB14695	http://www.ebi.ac.uk/ena/data/view/PRJEB14695	paired	male	testes
ERS420098	RNA-seq analyses and data processing	Illumina HiSeq 2000	9645653_ERX622547	ERX622547	ArrayExpress	E-ERAD-516	https://www.ebi.ac.uk/arrayexpress/experiments/E-ERAD-516/	RNA-seq analyses and data processing	ERR667059	European Nucleotide Archive	PRJEB14695	http://www.ebi.ac.uk/ena/data/view/PRJEB14695	paired	male	testes
ERS420098	RNA-seq analyses and data processing	Illumina HiSeq 2000	9645653_ERX622571	ERX622571	ArrayExpress	E-ERAD-516	https://www.ebi.ac.uk/arrayexpress/experiments/E-ERAD-516/	RNA-seq analyses and data processing	ERR667083	European Nucleotide Archive	PRJEB14695	http://www.ebi.ac.uk/ena/data/view/PRJEB14695	paired	male	testes
ERS420098	RNA-seq analyses and data processing	Illumina HiSeq 2000	9645653_ERX622595	ERX622595	ArrayExpress	E-ERAD-516	https://www.ebi.ac.uk/arrayexpress/experiments/E-ERAD-516/	RNA-seq analyses and data processing	ERR667107	European Nucleotide Archive	PRJEB14695	http://www.ebi.ac.uk/ena/data/view/PRJEB14695	paired	male	testes
ERS420098	RNA-seq analyses and data processing	Illumina HiSeq 2000	9645653_ERX622619	ERX622619	ArrayExpress	E-ERAD-516	https://www.ebi.ac.uk/arrayexpress/experiments/E-ERAD-516/	RNA-seq analyses and data processing	ERR667131	European Nucleotide Archive	PRJEB14695	http://www.ebi.ac.uk/ena/data/view/PRJEB14695	paired	male	testes
ERS420099	RNA-seq analyses and data processing	Illumina HiSeq 2000	9645654_ERX471439	ERX471439	ArrayExpress	E-ERAD-516	https://www.ebi.ac.uk/arrayexpress/experiments/E-ERAD-516/	RNA-seq analyses and data processing	ERR506082	European Nucleotide Archive	PRJEB14695	http://www.ebi.ac.uk/ena/data/view/PRJEB14695	paired	male	whole male
ERS420099	RNA-seq analyses and data processing	Illumina HiSeq 2000	9645654_ERX471463	ERX471463	ArrayExpress	E-ERAD-516	https://www.ebi.ac.uk/arrayexpress/experiments/E-ERAD-516/	RNA-seq analyses and data processing	ERR506106	European Nucleotide Archive	PRJEB14695	http://www.ebi.ac.uk/ena/data/view/PRJEB14695	paired	male	whole male
ERS420099	RNA-seq analyses and data processing	Illumina HiSeq 2000	9645654_ERX622548	ERX622548	ArrayExpress	E-ERAD-516	https://www.ebi.ac.uk/arrayexpress/experiments/E-ERAD-516/	RNA-seq analyses and data processing	ERR667060	European Nucleotide Archive	PRJEB14695	http://www.ebi.ac.uk/ena/data/view/PRJEB14695	paired	male	whole male
ERS420099	RNA-seq analyses and data processing	Illumina HiSeq 2000	9645654_ERX622572	ERX622572	ArrayExpress	E-ERAD-516	https://www.ebi.ac.uk/arrayexpress/experiments/E-ERAD-516/	RNA-seq analyses and data processing	ERR667084	European Nucleotide Archive	PRJEB14695	http://www.ebi.ac.uk/ena/data/view/PRJEB14695	paired	male	whole male
ERS420099	RNA-seq analyses and data processing	Illumina HiSeq 2000	9645654_ERX622596	ERX622596	ArrayExpress	E-ERAD-516	https://www.ebi.ac.uk/arrayexpress/experiments/E-ERAD-516/	RNA-seq analyses and data processing	ERR667108	European Nucleotide Archive	PRJEB14695	http://www.ebi.ac.uk/ena/data/view/PRJEB14695	paired	male	whole male
ERS420099	RNA-seq analyses and data processing	Illumina HiSeq 2000	9645654_ERX622620	ERX622620	ArrayExpress	E-ERAD-516	https://www.ebi.ac.uk/arrayexpress/experiments/E-ERAD-516/	RNA-seq analyses and data processing	ERR667132	European Nucleotide Archive	PRJEB14695	http://www.ebi.ac.uk/ena/data/view/PRJEB14695	paired	male	whole male
ERS420100	RNA-seq analyses and data processing	Illumina HiSeq 2000	9645655_ERX471440	ERX471440	ArrayExpress	E-ERAD-516	https://www.ebi.ac.uk/arrayexpress/experiments/E-ERAD-516/	RNA-seq analyses and data processing	ERR506083	European Nucleotide Archive	PRJEB14695	http://www.ebi.ac.uk/ena/data/view/PRJEB14695	paired	female	whole female
ERS420100	RNA-seq analyses and data processing	Illumina HiSeq 2000	9645655_ERX471464	ERX471464	ArrayExpress	E-ERAD-516	https://www.ebi.ac.uk/arrayexpress/experiments/E-ERAD-516/	RNA-seq analyses and data processing	ERR506107	European Nucleotide Archive	PRJEB14695	http://www.ebi.ac.uk/ena/data/view/PRJEB14695	paired	female	whole female
ERS420100	RNA-seq analyses and data processing	Illumina HiSeq 2000	9645655_ERX622549	ERX622549	ArrayExpress	E-ERAD-516	https://www.ebi.ac.uk/arrayexpress/experiments/E-ERAD-516/	RNA-seq analyses and data processing	ERR667061	European Nucleotide Archive	PRJEB14695	http://www.ebi.ac.uk/ena/data/view/PRJEB14695	paired	female	whole female
ERS420100	RNA-seq analyses and data processing	Illumina HiSeq 2000	9645655_ERX622573	ERX622573	ArrayExpress	E-ERAD-516	https://www.ebi.ac.uk/arrayexpress/experiments/E-ERAD-516/	RNA-seq analyses and data processing	ERR667085	European Nucleotide Archive	PRJEB14695	http://www.ebi.ac.uk/ena/data/view/PRJEB14695	paired	female	whole female
ERS420100	RNA-seq analyses and data processing	Illumina HiSeq 2000	9645655_ERX622597	ERX622597	ArrayExpress	E-ERAD-516	https://www.ebi.ac.uk/arrayexpress/experiments/E-ERAD-516/	RNA-seq analyses and data processing	ERR667109	European Nucleotide Archive	PRJEB14695	http://www.ebi.ac.uk/ena/data/view/PRJEB14695	paired	female	whole female
ERS420100	RNA-seq analyses and data processing	Illumina HiSeq 2000	9645655_ERX622621	ERX622621	ArrayExpress	E-ERAD-516	https://www.ebi.ac.uk/arrayexpress/experiments/E-ERAD-516/	RNA-seq analyses and data processing	ERR667133	European Nucleotide Archive	PRJEB14695	http://www.ebi.ac.uk/ena/data/view/PRJEB14695	paired	female	whole female
ERS420101	RNA-seq analyses and data processing	Illumina HiSeq 2000	9645656_ERX471441	ERX471441	ArrayExpress	E-ERAD-516	https://www.ebi.ac.uk/arrayexpress/experiments/E-ERAD-516/	RNA-seq analyses and data processing	ERR506084	European Nucleotide Archive	PRJEB14695	http://www.ebi.ac.uk/ena/data/view/PRJEB14695	paired	female	whole female
ERS420101	RNA-seq analyses and data processing	Illumina HiSeq 2000	9645656_ERX471465	ERX471465	ArrayExpress	E-ERAD-516	https://www.ebi.ac.uk/arrayexpress/experiments/E-ERAD-516/	RNA-seq analyses and data processing	ERR506108	European Nucleotide Archive	PRJEB14695	http://www.ebi.ac.uk/ena/data/view/PRJEB14695	paired	female	whole female
ERS420101	RNA-seq analyses and data processing	Illumina HiSeq 2000	9645656_ERX622550	ERX622550	ArrayExpress	E-ERAD-516	https://www.ebi.ac.uk/arrayexpress/experiments/E-ERAD-516/	RNA-seq analyses and data processing	ERR667062	European Nucleotide Archive	PRJEB14695	http://www.ebi.ac.uk/ena/data/view/PRJEB14695	paired	female	whole female
ERS420101	RNA-seq analyses and data processing	Illumina HiSeq 2000	9645656_ERX622574	ERX622574	ArrayExpress	E-ERAD-516	https://www.ebi.ac.uk/arrayexpress/experiments/E-ERAD-516/	RNA-seq analyses and data processing	ERR667086	European Nucleotide Archive	PRJEB14695	http://www.ebi.ac.uk/ena/data/view/PRJEB14695	paired	female	whole female
ERS420101	RNA-seq analyses and data processing	Illumina HiSeq 2000	9645656_ERX622598	ERX622598	ArrayExpress	E-ERAD-516	https://www.ebi.ac.uk/arrayexpress/experiments/E-ERAD-516/	RNA-seq analyses and data processing	ERR667110	European Nucleotide Archive	PRJEB14695	http://www.ebi.ac.uk/ena/data/view/PRJEB14695	paired	female	whole female
ERS420101	RNA-seq analyses and data processing	Illumina HiSeq 2000	9645656_ERX622622	ERX622622	ArrayExpress	E-ERAD-516	https://www.ebi.ac.uk/arrayexpress/experiments/E-ERAD-516/	RNA-seq analyses and data processing	ERR667134	European Nucleotide Archive	PRJEB14695	http://www.ebi.ac.uk/ena/data/view/PRJEB14695	paired	female	whole female
ERS420102	RNA-seq analyses and data processing	Illumina HiSeq 2000	9645657_ERX471442	ERX471442	ArrayExpress	E-ERAD-516	https://www.ebi.ac.uk/arrayexpress/experiments/E-ERAD-516/	RNA-seq analyses and data processing	ERR506085	European Nucleotide Archive	PRJEB14695	http://www.ebi.ac.uk/ena/data/view/PRJEB14695	unpaired	male	testes
ERS420102	RNA-seq analyses and data processing	Illumina HiSeq 2000	9645657_ERX471466	ERX471466	ArrayExpress	E-ERAD-516	https://www.ebi.ac.uk/arrayexpress/experiments/E-ERAD-516/	RNA-seq analyses and data processing	ERR506109	European Nucleotide Archive	PRJEB14695	http://www.ebi.ac.uk/ena/data/view/PRJEB14695	unpaired	male	testes
ERS420102	RNA-seq analyses and data processing	Illumina HiSeq 2000	9645657_ERX622551	ERX622551	ArrayExpress	E-ERAD-516	https://www.ebi.ac.uk/arrayexpress/experiments/E-ERAD-516/	RNA-seq analyses and data processing	ERR667063	European Nucleotide Archive	PRJEB14695	http://www.ebi.ac.uk/ena/data/view/PRJEB14695	unpaired	male	testes
ERS420102	RNA-seq analyses and data processing	Illumina HiSeq 2000	9645657_ERX622575	ERX622575	ArrayExpress	E-ERAD-516	https://www.ebi.ac.uk/arrayexpress/experiments/E-ERAD-516/	RNA-seq analyses and data processing	ERR667087	European Nucleotide Archive	PRJEB14695	http://www.ebi.ac.uk/ena/data/view/PRJEB14695	unpaired	male	testes
ERS420102	RNA-seq analyses and data processing	Illumina HiSeq 2000	9645657_ERX622599	ERX622599	ArrayExpress	E-ERAD-516	https://www.ebi.ac.uk/arrayexpress/experiments/E-ERAD-516/	RNA-seq analyses and data processing	ERR667111	European Nucleotide Archive	PRJEB14695	http://www.ebi.ac.uk/ena/data/view/PRJEB14695	unpaired	male	testes
ERS420102	RNA-seq analyses and data processing	Illumina HiSeq 2000	9645657_ERX622623	ERX622623	ArrayExpress	E-ERAD-516	https://www.ebi.ac.uk/arrayexpress/experiments/E-ERAD-516/	RNA-seq analyses and data processing	ERR667135	European Nucleotide Archive	PRJEB14695	http://www.ebi.ac.uk/ena/data/view/PRJEB14695	unpaired	male	testes
ERS420103	RNA-seq analyses and data processing	Illumina HiSeq 2000	9645658_ERX471443	ERX471443	ArrayExpress	E-ERAD-516	https://www.ebi.ac.uk/arrayexpress/experiments/E-ERAD-516/	RNA-seq analyses and data processing	ERR506086	European Nucleotide Archive	PRJEB14695	http://www.ebi.ac.uk/ena/data/view/PRJEB14695	unpaired	male	whole male
ERS420103	RNA-seq analyses and data processing	Illumina HiSeq 2000	9645658_ERX471467	ERX471467	ArrayExpress	E-ERAD-516	https://www.ebi.ac.uk/arrayexpress/experiments/E-ERAD-516/	RNA-seq analyses and data processing	ERR506110	European Nucleotide Archive	PRJEB14695	http://www.ebi.ac.uk/ena/data/view/PRJEB14695	unpaired	male	whole male
ERS420103	RNA-seq analyses and data processing	Illumina HiSeq 2000	9645658_ERX622552	ERX622552	ArrayExpress	E-ERAD-516	https://www.ebi.ac.uk/arrayexpress/experiments/E-ERAD-516/	RNA-seq analyses and data processing	ERR667064	European Nucleotide Archive	PRJEB14695	http://www.ebi.ac.uk/ena/data/view/PRJEB14695	unpaired	male	whole male
ERS420103	RNA-seq analyses and data processing	Illumina HiSeq 2000	9645658_ERX622576	ERX622576	ArrayExpress	E-ERAD-516	https://www.ebi.ac.uk/arrayexpress/experiments/E-ERAD-516/	RNA-seq analyses and data processing	ERR667088	European Nucleotide Archive	PRJEB14695	http://www.ebi.ac.uk/ena/data/view/PRJEB14695	unpaired	male	whole male
ERS420103	RNA-seq analyses and data processing	Illumina HiSeq 2000	9645658_ERX622600	ERX622600	ArrayExpress	E-ERAD-516	https://www.ebi.ac.uk/arrayexpress/experiments/E-ERAD-516/	RNA-seq analyses and data processing	ERR667112	European Nucleotide Archive	PRJEB14695	http://www.ebi.ac.uk/ena/data/view/PRJEB14695	unpaired	male	whole male
ERS420103	RNA-seq analyses and data processing	Illumina HiSeq 2000	9645658_ERX622624	ERX622624	ArrayExpress	E-ERAD-516	https://www.ebi.ac.uk/arrayexpress/experiments/E-ERAD-516/	RNA-seq analyses and data processing	ERR667136	European Nucleotide Archive	PRJEB14695	http://www.ebi.ac.uk/ena/data/view/PRJEB14695	unpaired	male	whole male
ERS420104	RNA-seq analyses and data processing	Illumina HiSeq 2000	9645659_ERX471444	ERX471444	ArrayExpress	E-ERAD-516	https://www.ebi.ac.uk/arrayexpress/experiments/E-ERAD-516/	RNA-seq analyses and data processing	ERR506087	European Nucleotide Archive	PRJEB14695	http://www.ebi.ac.uk/ena/data/view/PRJEB14695	unpaired	male	whole male
ERS420104	RNA-seq analyses and data processing	Illumina HiSeq 2000	9645659_ERX471468	ERX471468	ArrayExpress	E-ERAD-516	https://www.ebi.ac.uk/arrayexpress/experiments/E-ERAD-516/	RNA-seq analyses and data processing	ERR506111	European Nucleotide Archive	PRJEB14695	http://www.ebi.ac.uk/ena/data/view/PRJEB14695	unpaired	male	whole male
ERS420104	RNA-seq analyses and data processing	Illumina HiSeq 2000	9645659_ERX622553	ERX622553	ArrayExpress	E-ERAD-516	https://www.ebi.ac.uk/arrayexpress/experiments/E-ERAD-516/	RNA-seq analyses and data processing	ERR667065	European Nucleotide Archive	PRJEB14695	http://www.ebi.ac.uk/ena/data/view/PRJEB14695	unpaired	male	whole male
ERS420104	RNA-seq analyses and data processing	Illumina HiSeq 2000	9645659_ERX622577	ERX622577	ArrayExpress	E-ERAD-516	https://www.ebi.ac.uk/arrayexpress/experiments/E-ERAD-516/	RNA-seq analyses and data processing	ERR667089	European Nucleotide Archive	PRJEB14695	http://www.ebi.ac.uk/ena/data/view/PRJEB14695	unpaired	male	whole male
ERS420104	RNA-seq analyses and data processing	Illumina HiSeq 2000	9645659_ERX622601	ERX622601	ArrayExpress	E-ERAD-516	https://www.ebi.ac.uk/arrayexpress/experiments/E-ERAD-516/	RNA-seq analyses and data processing	ERR667113	European Nucleotide Archive	PRJEB14695	http://www.ebi.ac.uk/ena/data/view/PRJEB14695	unpaired	male	whole male
ERS420104	RNA-seq analyses and data processing	Illumina HiSeq 2000	9645659_ERX622625	ERX622625	ArrayExpress	E-ERAD-516	https://www.ebi.ac.uk/arrayexpress/experiments/E-ERAD-516/	RNA-seq analyses and data processing	ERR667137	European Nucleotide Archive	PRJEB14695	http://www.ebi.ac.uk/ena/data/view/PRJEB14695	unpaired	male	whole male
ERS420105	RNA-seq analyses and data processing	Illumina HiSeq 2000	9645660_ERX471446	ERX471446	ArrayExpress	E-ERAD-516	https://www.ebi.ac.uk/arrayexpress/experiments/E-ERAD-516/	RNA-seq analyses and data processing	ERR506089	European Nucleotide Archive	PRJEB14695	http://www.ebi.ac.uk/ena/data/view/PRJEB14695	unpaired	male	whole male
ERS420105	RNA-seq analyses and data processing	Illumina HiSeq 2000	9645660_ERX471470	ERX471470	ArrayExpress	E-ERAD-516	https://www.ebi.ac.uk/arrayexpress/experiments/E-ERAD-516/	RNA-seq analyses and data processing	ERR506113	European Nucleotide Archive	PRJEB14695	http://www.ebi.ac.uk/ena/data/view/PRJEB14695	unpaired	male	whole male
ERS420105	RNA-seq analyses and data processing	Illumina HiSeq 2000	9645660_ERX622555	ERX622555	ArrayExpress	E-ERAD-516	https://www.ebi.ac.uk/arrayexpress/experiments/E-ERAD-516/	RNA-seq analyses and data processing	ERR667067	European Nucleotide Archive	PRJEB14695	http://www.ebi.ac.uk/ena/data/view/PRJEB14695	unpaired	male	whole male
ERS420105	RNA-seq analyses and data processing	Illumina HiSeq 2000	9645660_ERX622579	ERX622579	ArrayExpress	E-ERAD-516	https://www.ebi.ac.uk/arrayexpress/experiments/E-ERAD-516/	RNA-seq analyses and data processing	ERR667091	European Nucleotide Archive	PRJEB14695	http://www.ebi.ac.uk/ena/data/view/PRJEB14695	unpaired	male	whole male
ERS420105	RNA-seq analyses and data processing	Illumina HiSeq 2000	9645660_ERX622603	ERX622603	ArrayExpress	E-ERAD-516	https://www.ebi.ac.uk/arrayexpress/experiments/E-ERAD-516/	RNA-seq analyses and data processing	ERR667115	European Nucleotide Archive	PRJEB14695	http://www.ebi.ac.uk/ena/data/view/PRJEB14695	unpaired	male	whole male
ERS420105	RNA-seq analyses and data processing	Illumina HiSeq 2000	9645660_ERX622627	ERX622627	ArrayExpress	E-ERAD-516	https://www.ebi.ac.uk/arrayexpress/experiments/E-ERAD-516/	RNA-seq analyses and data processing	ERR667139	European Nucleotide Archive	PRJEB14695	http://www.ebi.ac.uk/ena/data/view/PRJEB14695	unpaired	male	whole male
ERS420106	RNA-seq analyses and data processing	Illumina HiSeq 2000	9645661_ERX471445	ERX471445	ArrayExpress	E-ERAD-516	https://www.ebi.ac.uk/arrayexpress/experiments/E-ERAD-516/	RNA-seq analyses and data processing	ERR506088	European Nucleotide Archive	PRJEB14695	http://www.ebi.ac.uk/ena/data/view/PRJEB14695	paired	male	whole male
ERS420106	RNA-seq analyses and data processing	Illumina HiSeq 2000	9645661_ERX471469	ERX471469	ArrayExpress	E-ERAD-516	https://www.ebi.ac.uk/arrayexpress/experiments/E-ERAD-516/	RNA-seq analyses and data processing	ERR506112	European Nucleotide Archive	PRJEB14695	http://www.ebi.ac.uk/ena/data/view/PRJEB14695	paired	male	whole male
ERS420106	RNA-seq analyses and data processing	Illumina HiSeq 2000	9645661_ERX622554	ERX622554	ArrayExpress	E-ERAD-516	https://www.ebi.ac.uk/arrayexpress/experiments/E-ERAD-516/	RNA-seq analyses and data processing	ERR667066	European Nucleotide Archive	PRJEB14695	http://www.ebi.ac.uk/ena/data/view/PRJEB14695	paired	male	whole male
ERS420106	RNA-seq analyses and data processing	Illumina HiSeq 2000	9645661_ERX622578	ERX622578	ArrayExpress	E-ERAD-516	https://www.ebi.ac.uk/arrayexpress/experiments/E-ERAD-516/	RNA-seq analyses and data processing	ERR667090	European Nucleotide Archive	PRJEB14695	http://www.ebi.ac.uk/ena/data/view/PRJEB14695	paired	male	whole male
ERS420106	RNA-seq analyses and data processing	Illumina HiSeq 2000	9645661_ERX622602	ERX622602	ArrayExpress	E-ERAD-516	https://www.ebi.ac.uk/arrayexpress/experiments/E-ERAD-516/	RNA-seq analyses and data processing	ERR667114	European Nucleotide Archive	PRJEB14695	http://www.ebi.ac.uk/ena/data/view/PRJEB14695	paired	male	whole male
ERS420106	RNA-seq analyses and data processing	Illumina HiSeq 2000	9645661_ERX622626	ERX622626	ArrayExpress	E-ERAD-516	https://www.ebi.ac.uk/arrayexpress/experiments/E-ERAD-516/	RNA-seq analyses and data processing	ERR667138	European Nucleotide Archive	PRJEB14695	http://www.ebi.ac.uk/ena/data/view/PRJEB14695	paired	male	whole male
ERS420107	RNA-seq analyses and data processing	Illumina HiSeq 2000	9645662_ERX471447	ERX471447	ArrayExpress	E-ERAD-516	https://www.ebi.ac.uk/arrayexpress/experiments/E-ERAD-516/	RNA-seq analyses and data processing	ERR506090	European Nucleotide Archive	PRJEB14695	http://www.ebi.ac.uk/ena/data/view/PRJEB14695	paired	male	whole male
ERS420107	RNA-seq analyses and data processing	Illumina HiSeq 2000	9645662_ERX471471	ERX471471	ArrayExpress	E-ERAD-516	https://www.ebi.ac.uk/arrayexpress/experiments/E-ERAD-516/	RNA-seq analyses and data processing	ERR506114	European Nucleotide Archive	PRJEB14695	http://www.ebi.ac.uk/ena/data/view/PRJEB14695	paired	male	whole male
ERS420107	RNA-seq analyses and data processing	Illumina HiSeq 2000	9645662_ERX622556	ERX622556	ArrayExpress	E-ERAD-516	https://www.ebi.ac.uk/arrayexpress/experiments/E-ERAD-516/	RNA-seq analyses and data processing	ERR667068	European Nucleotide Archive	PRJEB14695	http://www.ebi.ac.uk/ena/data/view/PRJEB14695	paired	male	whole male
ERS420107	RNA-seq analyses and data processing	Illumina HiSeq 2000	9645662_ERX622580	ERX622580	ArrayExpress	E-ERAD-516	https://www.ebi.ac.uk/arrayexpress/experiments/E-ERAD-516/	RNA-seq analyses and data processing	ERR667092	European Nucleotide Archive	PRJEB14695	http://www.ebi.ac.uk/ena/data/view/PRJEB14695	paired	male	whole male
ERS420107	RNA-seq analyses and data processing	Illumina HiSeq 2000	9645662_ERX622604	ERX622604	ArrayExpress	E-ERAD-516	https://www.ebi.ac.uk/arrayexpress/experiments/E-ERAD-516/	RNA-seq analyses and data processing	ERR667116	European Nucleotide Archive	PRJEB14695	http://www.ebi.ac.uk/ena/data/view/PRJEB14695	paired	male	whole male
ERS420107	RNA-seq analyses and data processing	Illumina HiSeq 2000	9645662_ERX622628	ERX622628	ArrayExpress	E-ERAD-516	https://www.ebi.ac.uk/arrayexpress/experiments/E-ERAD-516/	RNA-seq analyses and data processing	ERR667140	European Nucleotide Archive	PRJEB14695	http://www.ebi.ac.uk/ena/data/view/PRJEB14695	paired	male	whole male
ERS420108	RNA-seq analyses and data processing	Illumina HiSeq 2000	9645663_ERX471448	ERX471448	ArrayExpress	E-ERAD-516	https://www.ebi.ac.uk/arrayexpress/experiments/E-ERAD-516/	RNA-seq analyses and data processing	ERR506091	European Nucleotide Archive	PRJEB14695	http://www.ebi.ac.uk/ena/data/view/PRJEB14695	unpaired	female	whole female
ERS420108	RNA-seq analyses and data processing	Illumina HiSeq 2000	9645663_ERX471472	ERX471472	ArrayExpress	E-ERAD-516	https://www.ebi.ac.uk/arrayexpress/experiments/E-ERAD-516/	RNA-seq analyses and data processing	ERR506115	European Nucleotide Archive	PRJEB14695	http://www.ebi.ac.uk/ena/data/view/PRJEB14695	unpaired	female	whole female
ERS420108	RNA-seq analyses and data processing	Illumina HiSeq 2000	9645663_ERX622557	ERX622557	ArrayExpress	E-ERAD-516	https://www.ebi.ac.uk/arrayexpress/experiments/E-ERAD-516/	RNA-seq analyses and data processing	ERR667069	European Nucleotide Archive	PRJEB14695	http://www.ebi.ac.uk/ena/data/view/PRJEB14695	unpaired	female	whole female
ERS420108	RNA-seq analyses and data processing	Illumina HiSeq 2000	9645663_ERX622581	ERX622581	ArrayExpress	E-ERAD-516	https://www.ebi.ac.uk/arrayexpress/experiments/E-ERAD-516/	RNA-seq analyses and data processing	ERR667093	European Nucleotide Archive	PRJEB14695	http://www.ebi.ac.uk/ena/data/view/PRJEB14695	unpaired	female	whole female
ERS420108	RNA-seq analyses and data processing	Illumina HiSeq 2000	9645663_ERX622605	ERX622605	ArrayExpress	E-ERAD-516	https://www.ebi.ac.uk/arrayexpress/experiments/E-ERAD-516/	RNA-seq analyses and data processing	ERR667117	European Nucleotide Archive	PRJEB14695	http://www.ebi.ac.uk/ena/data/view/PRJEB14695	unpaired	female	whole female
ERS420108	RNA-seq analyses and data processing	Illumina HiSeq 2000	9645663_ERX622629	ERX622629	ArrayExpress	E-ERAD-516	https://www.ebi.ac.uk/arrayexpress/experiments/E-ERAD-516/	RNA-seq analyses and data processing	ERR667141	European Nucleotide Archive	PRJEB14695	http://www.ebi.ac.uk/ena/data/view/PRJEB14695	unpaired	female	whole female
ERS420109	RNA-seq analyses and data processing	Illumina HiSeq 2000	9645664_ERX471449	ERX471449	ArrayExpress	E-ERAD-516	https://www.ebi.ac.uk/arrayexpress/experiments/E-ERAD-516/	RNA-seq analyses and data processing	ERR506092	European Nucleotide Archive	PRJEB14695	http://www.ebi.ac.uk/ena/data/view/PRJEB14695	unpaired	female	whole female
ERS420109	RNA-seq analyses and data processing	Illumina HiSeq 2000	9645664_ERX471473	ERX471473	ArrayExpress	E-ERAD-516	https://www.ebi.ac.uk/arrayexpress/experiments/E-ERAD-516/	RNA-seq analyses and data processing	ERR506116	European Nucleotide Archive	PRJEB14695	http://www.ebi.ac.uk/ena/data/view/PRJEB14695	unpaired	female	whole female
ERS420109	RNA-seq analyses and data processing	Illumina HiSeq 2000	9645664_ERX622558	ERX622558	ArrayExpress	E-ERAD-516	https://www.ebi.ac.uk/arrayexpress/experiments/E-ERAD-516/	RNA-seq analyses and data processing	ERR667070	European Nucleotide Archive	PRJEB14695	http://www.ebi.ac.uk/ena/data/view/PRJEB14695	unpaired	female	whole female
ERS420109	RNA-seq analyses and data processing	Illumina HiSeq 2000	9645664_ERX622582	ERX622582	ArrayExpress	E-ERAD-516	https://www.ebi.ac.uk/arrayexpress/experiments/E-ERAD-516/	RNA-seq analyses and data processing	ERR667094	European Nucleotide Archive	PRJEB14695	http://www.ebi.ac.uk/ena/data/view/PRJEB14695	unpaired	female	whole female
ERS420109	RNA-seq analyses and data processing	Illumina HiSeq 2000	9645664_ERX622606	ERX622606	ArrayExpress	E-ERAD-516	https://www.ebi.ac.uk/arrayexpress/experiments/E-ERAD-516/	RNA-seq analyses and data processing	ERR667118	European Nucleotide Archive	PRJEB14695	http://www.ebi.ac.uk/ena/data/view/PRJEB14695	unpaired	female	whole female
ERS420109	RNA-seq analyses and data processing	Illumina HiSeq 2000	9645664_ERX622630	ERX622630	ArrayExpress	E-ERAD-516	https://www.ebi.ac.uk/arrayexpress/experiments/E-ERAD-516/	RNA-seq analyses and data processing	ERR667142	European Nucleotide Archive	PRJEB14695	http://www.ebi.ac.uk/ena/data/view/PRJEB14695	unpaired	female	whole female
ERS420110	RNA-seq analyses and data processing	Illumina HiSeq 2000	9645665_ERX471450	ERX471450	ArrayExpress	E-ERAD-516	https://www.ebi.ac.uk/arrayexpress/experiments/E-ERAD-516/	RNA-seq analyses and data processing	ERR506093	European Nucleotide Archive	PRJEB14695	http://www.ebi.ac.uk/ena/data/view/PRJEB14695	unpaired	female	whole female
ERS420110	RNA-seq analyses and data processing	Illumina HiSeq 2000	9645665_ERX471474	ERX471474	ArrayExpress	E-ERAD-516	https://www.ebi.ac.uk/arrayexpress/experiments/E-ERAD-516/	RNA-seq analyses and data processing	ERR506117	European Nucleotide Archive	PRJEB14695	http://www.ebi.ac.uk/ena/data/view/PRJEB14695	unpaired	female	whole female
ERS420110	RNA-seq analyses and data processing	Illumina HiSeq 2000	9645665_ERX622559	ERX622559	ArrayExpress	E-ERAD-516	https://www.ebi.ac.uk/arrayexpress/experiments/E-ERAD-516/	RNA-seq analyses and data processing	ERR667071	European Nucleotide Archive	PRJEB14695	http://www.ebi.ac.uk/ena/data/view/PRJEB14695	unpaired	female	whole female
ERS420110	RNA-seq analyses and data processing	Illumina HiSeq 2000	9645665_ERX622583	ERX622583	ArrayExpress	E-ERAD-516	https://www.ebi.ac.uk/arrayexpress/experiments/E-ERAD-516/	RNA-seq analyses and data processing	ERR667095	European Nucleotide Archive	PRJEB14695	http://www.ebi.ac.uk/ena/data/view/PRJEB14695	unpaired	female	whole female
ERS420110	RNA-seq analyses and data processing	Illumina HiSeq 2000	9645665_ERX622607	ERX622607	ArrayExpress	E-ERAD-516	https://www.ebi.ac.uk/arrayexpress/experiments/E-ERAD-516/	RNA-seq analyses and data processing	ERR667119	European Nucleotide Archive	PRJEB14695	http://www.ebi.ac.uk/ena/data/view/PRJEB14695	unpaired	female	whole female
ERS420110	RNA-seq analyses and data processing	Illumina HiSeq 2000	9645665_ERX622631	ERX622631	ArrayExpress	E-ERAD-516	https://www.ebi.ac.uk/arrayexpress/experiments/E-ERAD-516/	RNA-seq analyses and data processing	ERR667143	European Nucleotide Archive	PRJEB14695	http://www.ebi.ac.uk/ena/data/view/PRJEB14695	unpaired	female	whole female
